# Supplementary material for: Molecular Survey and Identification of Campylobacter spp. in Layer Farms in Central Ethiopia
Source: Trop Med Infect Dis. 2022 Feb 18;7(2):31. doi: 10.3390/tropicalmed7020031 (PMC8876474; doi:10.3390/tropicalmed7020031)
Supplement: Supplementary file 1 [file tropicalmed-07-00031-s001.zip]

Archive with 1 entries (1 files):
- tropicalmed-1564479-supplementary.xlsx
