# Supplementary material for: Molecular Survey and Identification of Campylobacter spp. in Layer Farms in Central Ethiopia
Source: Trop Med Infect Dis. 2022 Feb 18;7(2):31. doi: 10.3390/tropicalmed7020031 (PMC8876474; doi:10.3390/tropicalmed7020031)
Supplement: Supplementary file 1 [file tropicalmed-07-00031-s001.zip › tropicalmed-1564479-supplementary.xlsx]

## Sheet: Foglio1
Accession Number	Species	Strain
AF062492.1	Campylobacter hominis	Strain HS-C
AF097681.1	Campylobacter hyointestinalis subsp. hyointestinalis	Strain 425
AF097683.1	Campylobacter hyointestinalis subsp. lawsonii	Strain CCUG27631
AF550619.1	Campylobacter fetus subsp. fetus	Strain H00/415
AF550622.1	Campylobacter coli	Strain 15884
AF550626.1	Campylobacter jejuni	Strain 9217
AF550631.1	Campylobacter lari	Strain 7607
AF550632.1	Campylobacter peloridis	Strain 11251
AF550636.1	Campylobacter sputorum	Strain 11761
AF550647.1	Campylobacter helveticus	Strain 30563
AF550651.1	Campylobacter curvus	Strain 11127
AF550653.1	Campylobacter concisus	Strain 7545
AF550655.1	Campylobacter showae	Strain 12636
AF550657.1	Campylobacter gracilis	Strain 13143
AF550659.1	Campylobacter rectus	Strain 7611
AF550661.1	Campylobacter mucosalis	Strain 49353
AF550664.1	Campylobacter lanienae	Strain S-K FAVW
CP000814.1	Campylobacter jejuni subsp. jejuni	Strain 81116
CP031611.1	Campylobacter hepaticus	Strain HV10
CP054848.1	Campylobacter jejuni subsp. jejuni	Strain BfR-CA-12970
CP076657.1	Campylobacter novaezeelandiae	Strain W441b
EU623474.1	Campylobacter avium	Strain 24/06
GQ167658.1	Campylobacter upsaliensis	Strain RM3195
KU855045.1	Campylobacter vulpis	Strain 251/13
M65011.1	Campylobacter fetus subsp. venerealis	Strain NCTC 10354
MK632223.1	Campylobacter armoricus	Strain CA656
NR_118517.1	Campylobacter helveticus	Strain ATCC 51209
